# Supplementary material for: Hyperfibrinolysis in severe isolated traumatic brain injury may occur without tissue hypoperfusion: a retrospective observational multicentre study
Source: Crit Care. 2017 Aug 23;21:222. doi: 10.1186/s13054-017-1811-1 (PMC5568058; doi:10.1186/s13054-017-1811-1)
Supplement: Additional file 1: Table S1. — Institutional Review Board of each hospital. (ODS 13 kb) [file 13054_2017_1811_MOESM1_ESM.ods]

## Sheet: Supplement
Table S1. Institutional Review Board of each hospital
Ethics Committee of Tohoku University School of Medicine
Institutional Review Board of National Hospital Organization Disaster Medical Center
Keio University School of Medicine, ETHICS COMMITTEE
Ethics Committee of Osaka University Medical School
Institutional Review Board of Rinku General Medical Center
Ethics Committee of Kinki University Faculty of Medicine
Institutional Review Board of Yokohama City University Medical Center
Institutional review board of Fukuoka University Hospital
Institutional Review Board of Hokkaido University Hospital for Clinical Research
Ethical committee of National Center for Global and Medicine
Ethics Committee of Tokyo Women's Medical University
The Ethical Committee of Kurume University
Ethics Committee, Juntendo University, Urayasu Hospital
Medical Research Ethics Committee of Tokyo Medical and Dental University
Nippon Medical School Hospital Institutional Review Board
